# Supplementary material for: Genome-Wide Detection of Copy Number Variations and Evaluation of Candidate Copy Number Polymorphism Genes Associated With Complex Traits of Pigs
Source: Front Vet Sci. 2022 Jun 30;9:909039. doi: 10.3389/fvets.2022.909039 (PMC9280686; doi:10.3389/fvets.2022.909039)
Supplement: Supplementary Figure 1 — All samples are suitable for CNV detection. [file Data_Sheet_1.ZIP › Supplementary Materials/Table S1-S6.xlsx]

## Sheet: Table S1
Table S1：The whole-genome sequencing data of MZ, LW, and SH pigs.
Public database whole-genome sequence number and its basic information						Basic information of the whole-genome of SH pigs
Population	Sample ID	Accession NO.	Coverage depth(×）	Compare rates（%）		Sample（ID)	Coverage depth(×）	Compare rates（%）
	MZ1	SRR3055758	12.2372	83.52		SH1	12.7468	97.86
	MZ2	SRR3055876	10.7603	94.6		SH2	12.3161	97.46
	MZ3	SRR3056074	9.16981	92.93		SH3	13.8479	98.21
	MZ4	SRR3056075	12.2717	95.16		SH4	13.5412	98.41
MZ pig	MZ5	SRR3056077	12.9815	94.53		SH5	13.5798	98.55
	MZ6	SRR3056078	12.8825	93.89		SH6	13.7317	98.54
	MZ7	SRR3056082	11.866	90.55		SH7	12.3446	98.24
	MZ8	SRR3056083	10.8431	89.11		SH8	12.7582	98.35
	MZ9	SRR3081291	12.9171	92.92		SH9	14.7927	98.51
	MZ10	SRR3081302	14.3857	91.51		SH10	15.504	98.65
	MZ11	SRR3081331	14.7554	93.76		SH11	13.794	98.62
	LW1	SRR8290400	14.4806	95.96		SH12	16.0797	98.57
	LW2	SRR8290401	15.6234	96.45		SH13	11.7118	98.45
	LW3	SRR8290402	14.4795	94.83		SH14	11.6542	98.66
	LW4	SRR8290403	13.3054	94.41		SH15	10.8965	98.8
	LW5	SRR8290404	15.3984	96.01		SH16	11.8555	98.6
LW pig	LW6	SRR8290405	16.2172	94.15		SH17	10.629	98.33
	LW7	SRR7782559	11.4539	98.37		SH18	11.2233	98.2
	LW8	SRR7782556	12.5644	98.35		SH19	11.3296	98.58
	LW9	SRR7782555	11.3081	98.4		SH20	13.8603	98.67
	LW10	SRR7782560	12.8112	98.35		SH21	12.1572	98.3
	LW11	SRR7782561	10.2583	98.07		SH22	13.1394	98.66
	LW12	SRR7782562	13.0617	98.1		SH23	13.678	98.61

## Sheet: Table S2
Table S2: The standard curve and primers of qPCR, and the verification results of CNV type.
The standard curve of qPCR
GCG:			CNVR-9017:		CNVR-1169			CNVR-9126				CNVR-1771
Log(Starting quantity)		CT	Log(Starting quantity)	CT	Log(Starting quantity)	CT		Log(Starting quantity)		CT		Log(Starting quantity)		CT
5		5.336	5	6.09211	5	5.152		5		5.808		5		8.78
4		8.251	4	9.40147	4	7.976		4		8.693		4		11.23
3		12.033	3	12.8297	3	11.615		3		12.04		3		16.21
2		15.083	2	16.1163	2	14.982		2		15.545		2		17.9
1		18.482	1	19.533	1	17.943		1		18.945		1		21.57
Primer sequences for transcripts used in real-time quantitative PCR
CNVR/Gene	Primer sequence (5′→3′)				Annealing temperature, °C	Product length, bp
GCG	Forward:	GGTTAGCCTGAATGGCACCT			60	159
	Reverse:	TGAACCGACAGCTGGTATGC
CNVR-9017	Forward:	GAGCATGGGCTCTGGAGTTT			60	145
	Reverse:	CAAGCGCCTCCTACAGTCAA
CNVR-1169	Forward:	AATACTGGGGAGGGCATCAC			60	219
	Reverse:	TTTCCAAACGTTGTGCTGATTTT
CNVR-9126	Forward:	CTTTGGGAGGGCCCTTATTCAG			60	254
	Reverse:	CCTCACAATACTCCCAGTCGG
CNVR-1771	Forward:	ACTGTTGATGCTGAAGGTGATG			60	167
	Reverse:	TGCCTCCTGTATTCTGCTGTT
CNV types of individuals on CNVRs in LW and SH pig breeds
Breed	CNVR	CNVcaller	2-ΔCt
LW	CNVR-9017	Gain	Gain
SH	CNVR-9017	Normal	Normal
LW	CNVR-1169	Gain	Gain
SH	CNVR-1169	Gain	Gain
LW	CNVR-9126	Gain	Gain
SH	CNVR-9126	Gain	Gain
LW	CNVR-1771	Gain	Gain
SH	CNVR-1771	Gain	Gain

## Sheet: Table S3
Table S3：A total of CNVRs were detected in 46 pigs and variations type.
CNVR（ID）	Chrom	Start	End	Type
1	1	21201	24400	Gain
2	1	437601	440000	Both
3	1	480401	485200	Both
4	1	878801	880800	Both
5	1	1056801	1059600	Both
6	1	1243601	1246400	Both
7	1	1378401	1380400	Both
8	1	1655201	1657600	Both
9	1	3166401	3168400	Both
10	1	4002401	4004800	Loss
11	1	4544401	4546400	Both
12	1	4546401	4548000	Both
13	1	4669601	4672400	Both
14	1	4677201	4679200	Loss
15	1	6138801	6142400	Loss
16	1	6226401	6228000	Both
17	1	6479201	6481600	Loss
18	1	6714001	6716000	Both
19	1	6866401	6868400	Both
20	1	7244001	7248800	Gain
21	1	7304001	7306400	Both
22	1	7472801	7475200	Gain
23	1	7493601	7495600	Gain
24	1	7617201	7619600	Both
25	1	7995601	7997600	Both
26	1	8313601	8316800	Loss
27	1	8360401	8366000	Gain
28	1	8510801	8512800	Both
29	1	8530001	8532400	Both
30	1	8630001	8633600	Both
31	1	8806801	8809200	Loss
32	1	8988001	8989600	Both
33	1	9091201	9092800	Both
34	1	9162401	9165200	Both
35	1	9606801	9608400	Both
36	1	9994401	9996000	Both
37	1	10070801	10072800	Gain
38	1	10120001	10122400	Both
39	1	10624801	10626400	Both
40	1	10626801	10628400	Loss
41	1	11375601	11377600	Both
42	1	11555601	11560000	Loss
43	1	12215601	12220000	Both
44	1	12262401	12279600	Gain
45	1	12331601	12333200	Gain
46	1	13011601	13015200	Loss
47	1	13019201	13021200	Both
48	1	13308801	13314400	Loss
49	1	15178801	15180800	Both
50	1	16048001	16055200	Gain
51	1	16058801	16060800	Both
52	1	16095601	16097200	Both
53	1	16825201	16832000	Loss
54	1	17291601	17295200	Loss
55	1	18104801	18108000	Both
56	1	18223601	18225600	Both
57	1	18381601	18383600	Both
58	1	18513201	18515200	Gain
59	1	18980801	18983600	Both
60	1	21113201	21115200	Gain
61	1	22846401	22849600	Loss
62	1	23109601	23111600	Both
63	1	23112801	23115600	Both
64	1	23274401	23277600	Gain
65	1	23325201	23329200	Loss
66	1	23332401	23337200	Both
67	1	23355201	23360400	Loss
68	1	23555601	23561200	Loss
69	1	23766801	23770800	Loss
70	1	24127601	24130400	Loss
71	1	24130801	24134800	Loss
72	1	24288801	24292800	Loss
73	1	24337601	24340000	Loss
74	1	25155201	25157200	Both
75	1	25294401	25297600	Both
76	1	25725201	25728800	Both
77	1	25843601	25845200	Both
78	1	26299201	26302000	Both
79	1	26330801	26333600	Loss
80	1	26346801	26351200	Gain
81	1	26804001	26806000	Loss
82	1	27612401	27615200	Loss
83	1	27640801	27642400	Both
84	1	28967601	28969600	Gain
85	1	29442801	29444400	Loss
86	1	29469601	29474800	Loss
87	1	29788001	29790000	Both
88	1	30210001	30212000	Both
89	1	31041201	31044000	Loss
90	1	31099201	31101200	Loss
91	1	31121201	31125200	Both
92	1	31142001	31144400	Both
93	1	31836801	31840400	Loss
94	1	33908401	33913200	Loss
95	1	34116401	34118400	Both
96	1	34442801	34444400	Loss
97	1	34461201	34464400	Both
98	1	34465201	34467600	Both
99	1	35374401	35379200	Both
100	1	35874401	35876400	Both
101	1	36639601	36643600	Loss
102	1	36799201	36801600	Loss
103	1	36974001	36976400	Both
104	1	37114401	37116800	Both
105	1	37614401	37616400	Gain
106	1	38460801	38463600	Loss
107	1	38620001	38622400	Both
108	1	39139201	39140800	Loss
109	1	40416801	40419600	Both
110	1	40540801	40550000	Loss
111	1	41071201	41074400	Loss
112	1	41376401	41378400	Both
113	1	42000801	42002800	Loss
114	1	42320801	42324400	Loss
115	1	42572001	42573600	Loss
116	1	42575201	42577200	Loss
117	1	43146001	43153200	Loss
118	1	43248801	43253600	Both
119	1	43254001	43256000	Gain
120	1	43618401	43620400	Both
121	1	44363201	44366000	Loss
122	1	44382001	44384400	Loss
123	1	44566801	44568800	Loss
124	1	45652401	45654400	Loss
125	1	45720401	45728000	Loss
126	1	46068001	46070800	Loss
127	1	46189601	46194000	Loss
128	1	46194001	46202000	Loss
129	1	46268001	46270800	Loss
130	1	46966801	46968800	Loss
131	1	47075601	47078400	Loss
132	1	47079201	47081200	Both
133	1	47109201	47110800	Loss
134	1	47529201	47533600	Loss
135	1	48136001	48138000	Both
136	1	48648401	48650400	Both
137	1	49308401	49310400	Both
138	1	49749601	49751600	Loss
139	1	50209601	50211200	Loss
140	1	50234001	50239200	Loss
141	1	50454401	50456400	Both
142	1	51273201	51276800	Both
143	1	52502801	52504800	Both
144	1	52508001	52509600	Both
145	1	52512401	52514400	Both
146	1	52517201	52518800	Both
147	1	53279201	53280800	Loss
148	1	53603601	53606800	Both
149	1	53628001	53631200	Loss
150	1	54677201	54681200	Loss
151	1	54758801	54762800	Loss
152	1	54804401	54806400	Both
153	1	54858401	54864000	Loss
154	1	54989201	54992400	Loss
155	1	55108001	55111600	Both
156	1	55354001	55356800	Loss
157	1	55617601	55619600	Both
158	1	56069601	56071200	Both
159	1	56912801	56916800	Both
160	1	58021201	58023600	Gain
161	1	58024801	58026800	Gain
162	1	58202801	58205200	Both
163	1	58548001	58550000	Gain
164	1	58696801	58703200	Both
165	1	59382801	59386000	Loss
166	1	59403201	59405200	Both
167	1	60130801	60132800	Both
168	1	60599601	60606400	Loss
169	1	61436401	61439200	Both
170	1	61823601	61826400	Both
171	1	62002401	62006800	Gain
172	1	62157201	62159600	Loss
173	1	62340001	62345600	Loss
174	1	62346401	62348800	Both
175	1	62379601	62383200	Both
176	1	63078001	63079600	Loss
177	1	63140401	63143200	Both
178	1	63427601	63432400	Loss
179	1	63463201	63465200	Loss
180	1	66029201	66032000	Loss
181	1	66032401	66034400	Both
182	1	66672001	66673600	Both
183	1	66675201	66680400	Loss
184	1	66698401	66701200	Both
185	1	66971201	66973200	Both
186	1	67089201	67092400	Both
187	1	67140801	67157200	Loss
188	1	67656401	67658400	Gain
189	1	68781201	68782800	Both
190	1	68917601	68923200	Loss
191	1	69156801	69158400	Both
192	1	69159201	69172000	Both
193	1	69208401	69210400	Both
194	1	69354801	69358000	Loss
195	1	69364001	69374400	Loss
196	1	69412401	69414800	Loss
197	1	69420401	69423200	Both
198	1	69542001	69544000	Both
199	1	69559201	69563200	Loss
200	1	69604401	69610000	Loss
201	1	69972001	69974000	Both
202	1	70122401	70124400	Both
203	1	70353601	70356400	Both
204	1	70368801	70376000	Loss
205	1	71452001	71459600	Both
206	1	71575201	71580000	Loss
207	1	72005201	72007600	Gain
208	1	72160401	72162400	Both
209	1	72519201	72520800	Both
210	1	72540801	72543600	Loss
211	1	72699601	72701600	Gain
212	1	73082401	73086000	Loss
213	1	73509201	73511600	Both
214	1	73721601	73723600	Both
215	1	73841601	73843600	Loss
216	1	74625601	74628000	Both
217	1	75200001	75202000	Both
218	1	75702801	75706000	Both
219	1	75759601	75763200	Loss
220	1	75873601	75876400	Both
221	1	75892801	75899600	Loss
222	1	76792001	76795200	Both
223	1	76900001	76901600	Both
224	1	77042001	77044000	Loss
225	1	77540001	77542000	Gain
226	1	77571601	77574400	Gain
227	1	78391601	78399200	Loss
228	1	78586401	78588000	Loss
229	1	78928001	78930000	Both
230	1	78930401	78932400	Both
231	1	79004401	79006000	Loss
232	1	79006801	79011600	Loss
233	1	79176001	79178000	Loss
234	1	79370801	79374000	Both
235	1	79779201	79781600	Loss
236	1	79800401	79802400	Both
237	1	80582801	80584800	Both
238	1	80755601	80757200	Loss
239	1	81268801	81271200	Both
240	1	81461201	81463600	Both
241	1	81750401	81752400	Gain
242	1	81818401	81827600	Loss
243	1	81908001	81910000	Gain
244	1	82013201	82015200	Loss
245	1	82240001	82243600	Both
246	1	82254001	82257200	Gain
247	1	82264401	82280000	Gain
248	1	82280401	82282800	Gain
249	1	83322401	83324000	Both
250	1	83388801	83391600	Both
251	1	84088001	84090000	Both
252	1	84344401	84346400	Both
253	1	84538001	84540000	Gain
254	1	84540801	84543600	Gain
255	1	84556401	84558400	Both
256	1	84821601	84823600	Both
257	1	84905201	84908400	Gain
258	1	85182001	85184800	Both
259	1	85186801	85188400	Loss
260	1	85290001	85291600	Loss
261	1	85292401	85298000	Loss
262	1	85413201	85415200	Loss
263	1	85416001	85418000	Loss
264	1	85689201	85691200	Both
265	1	86124401	86127600	Both
266	1	86782401	86784800	Both
267	1	87446001	87448800	Loss
268	1	87600001	87602800	Loss
269	1	87630401	87634000	Loss
270	1	87930801	87932800	Both
271	1	88134401	88142400	Loss
272	1	88163601	88165600	Loss
273	1	88937201	88938800	Loss
274	1	89054801	89058800	Loss
275	1	89188401	89190400	Both
276	1	89266401	89271200	Loss
277	1	89549601	89551600	Both
278	1	89617601	89620400	Both
279	1	89917201	89919200	Both
280	1	90008001	90010000	Both
281	1	90186401	90188400	Loss
282	1	90649601	90651600	Both
283	1	90903201	90906800	Both
284	1	90908801	90924800	Loss
285	1	90928401	90944400	Loss
286	1	90986401	90992000	Loss
287	1	91610001	91612400	Loss
288	1	91624001	91625600	Loss
289	1	91626801	91632000	Loss
290	1	91690801	91692400	Loss
291	1	91693201	91696000	Loss
292	1	91808001	91809600	Both
293	1	91831601	91837600	Loss
294	1	91847601	91849200	Both
295	1	91857201	91859600	Loss
296	1	91864401	91866000	Both
297	1	91889601	91893200	Both
298	1	92117601	92121200	Loss
299	1	92230001	92232800	Gain
300	1	92536001	92550000	Gain
301	1	92553601	92556000	Both
302	1	92558401	92560400	Gain
303	1	92561601	92565200	Both
304	1	92567201	92568800	Both
305	1	92574001	92576000	Both
306	1	92584801	92586800	Loss
307	1	92589601	92591600	Gain
308	1	92594401	92600400	Gain
309	1	92601201	92605600	Gain
310	1	92612001	92614400	Both
311	1	92660001	92664000	Gain
312	1	92728801	92734400	Loss
313	1	92844001	92846400	Gain
314	1	92847201	92849600	Both
315	1	92853201	92856400	Gain
316	1	92872001	92874000	Gain
317	1	92876001	92877600	Gain
318	1	92927201	92929200	Gain
319	1	92978001	92979600	Both
320	1	92981201	92982800	Both
321	1	92983601	92985200	Both
322	1	92985601	92988800	Both
323	1	92990801	92994000	Both
324	1	92994801	92996400	Loss
325	1	92999201	93001600	Both
326	1	93001601	93003200	Loss
327	1	93044801	93046400	Loss
328	1	93051201	93053600	Both
329	1	93054801	93059600	Loss
330	1	93067201	93072400	Both
331	1	93090401	93092000	Gain
332	1	93119201	93123600	Loss
333	1	93152801	93158400	Loss
334	1	93250401	93253600	Loss
335	1	93289601	93294000	Both
336	1	93317601	93322400	Loss
337	1	93367201	93369600	Gain
338	1	93463601	93468400	Loss
339	1	93766401	93771200	Gain
340	1	93779201	93782000	Gain
341	1	93784401	93789200	Gain
342	1	93790001	93791600	Both
343	1	95185201	95187200	Both
344	1	95399601	95401600	Loss
345	1	95422401	95424000	Loss
346	1	95757601	95762400	Both
347	1	96099201	96101200	Both
348	1	96336801	96339600	Both
349	1	96422401	96425600	Both
350	1	96458401	96460400	Both
351	1	96601601	96603200	Loss
352	1	96605201	96607200	Gain
353	1	96728401	96730400	Gain
354	1	96750801	96753200	Loss
355	1	96926001	96928000	Loss
356	1	96956401	96958400	Loss
357	1	97695201	97696800	Gain
358	1	99023601	99025200	Both
359	1	99258401	99260000	Both
360	1	99265601	99267200	Both
361	1	99267601	99270800	Loss
362	1	99406801	99411200	Loss
363	1	99646401	99649200	Both
364	1	99938401	99940800	Both
365	1	99988401	99992000	Loss
366	1	100963601	100965600	Loss
367	1	100966801	100969200	Loss
368	1	101174801	101176800	Both
369	1	101188801	101191200	Both
370	1	101230801	101238400	Loss
371	1	101275201	101280800	Loss
372	1	101358401	101362400	Loss
373	1	101428401	101431600	Both
374	1	101458401	101462400	Both
375	1	102763601	102769600	Loss
376	1	102779601	102781600	Both
377	1	102804401	102807600	Both
378	1	102845201	102847200	Loss
379	1	103046001	103054000	Loss
380	1	103505201	103512400	Loss
381	1	103941201	103948400	Loss
382	1	103996801	104000000	Loss
383	1	104062001	104063600	Both
384	1	104102801	104106800	Loss
385	1	104160801	104166800	Loss
386	1	104177601	104184000	Loss
387	1	105120401	105124000	Both
388	1	106035201	106037200	Gain
389	1	106538801	106540800	Loss
390	1	106929201	106930800	Gain
391	1	107327201	107329200	Both
392	1	107598801	107600800	Both
393	1	108044001	108046400	Gain
394	1	108542801	108544800	Gain
395	1	108643601	108645600	Both
396	1	108646801	108649600	Gain
397	1	108658801	108660400	Both
398	1	108703601	108706400	Both
399	1	109064001	109066000	Both
400	1	109374001	109376400	Gain
401	1	111158401	111160400	Gain
402	1	111350001	111352400	Gain
403	1	111487201	111491200	Gain
404	1	111573201	111574800	Gain
405	1	111586401	111588400	Gain
406	1	111591201	111594000	Gain
407	1	111597201	111599200	Gain
408	1	111851201	111856000	Loss
409	1	112077201	112079200	Both
410	1	112344401	112346400	Both
411	1	113892801	113895200	Both
412	1	115906801	115909600	Both
413	1	116376401	116383200	Both
414	1	116741201	116743600	Both
415	1	116748001	116750800	Both
416	1	116925601	116928400	Loss
417	1	117096001	117099600	Both
418	1	117398801	117402800	Loss
419	1	118460001	118461600	Loss
420	1	118512801	118515600	Both
421	1	118536401	118540000	Both
422	1	118576401	118578400	Loss
423	1	118580801	118582400	Loss
424	1	118583201	118584800	Loss
425	1	118933601	118935600	Both
426	1	119020001	119022400	Gain
427	1	119602001	119604000	Both
428	1	120151601	120153600	Both
429	1	120529601	120532000	Loss
430	1	120536401	120657200	Gain
431	1	120663201	120664800	Loss
432	1	120739601	120744000	Loss
433	1	121715601	121718400	Loss
434	1	121897601	121900400	Loss
435	1	121927601	121930400	Both
436	1	122165201	122171200	Loss
437	1	123008401	123010000	Loss
438	1	124283201	124285200	Both
439	1	124739201	124744400	Loss
440	1	125493601	125496800	Loss
441	1	125639601	125645600	Both
442	1	126135201	126138000	Gain
443	1	126229601	126234000	Both
444	1	126541601	126543200	Both
445	1	126570401	126572000	Both
446	1	126573201	126576400	Gain
447	1	126843601	126852800	Both
448	1	126857201	126860400	Both
449	1	126861601	126863600	Both
450	1	127018401	127020000	Gain
451	1	127237201	127239200	Gain
452	1	127290001	127292000	Loss
453	1	127454801	127457600	Loss
454	1	127740401	127743200	Gain
455	1	127759201	127760800	Both
456	1	127767601	127769600	Gain
457	1	129065201	129066800	Loss
458	1	129208801	129210400	Both
459	1	129373601	129375200	Both
460	1	129522801	129524800	Gain
461	1	129530801	129532400	Both
462	1	129587201	129589600	Both
463	1	129770801	129772400	Both
464	1	130111601	130113600	Gain
465	1	130449601	130451600	Gain
466	1	130471601	130474400	Both
467	1	130516001	130518000	Gain
468	1	130573201	130575200	Both
469	1	130706001	130708400	Loss
470	1	130708401	130712800	Loss
471	1	130714001	130716000	Loss
472	1	130716801	130719200	Loss
473	1	130721201	130724400	Loss
474	1	130729601	130734800	Loss
475	1	131063201	131065200	Gain
476	1	131070401	131076400	Gain
477	1	131178801	131180800	Gain
478	1	131447601	131452000	Both
479	1	131977601	131982000	Loss
480	1	132021601	132024000	Loss
481	1	132026001	132027600	Loss
482	1	132440001	132442000	Both
483	1	133016401	133019600	Gain
484	1	134521601	134523200	Loss
485	1	134523601	134525200	Loss
486	1	134526001	134529200	Loss
487	1	134536801	134538800	Gain
488	1	135227601	135229600	Both
489	1	135714401	135716400	Both
490	1	135720001	135722000	Both
491	1	136554001	136556400	Loss
492	1	136670801	136680800	Gain
493	1	137489601	137492000	Both
494	1	138255601	138257200	Both
495	1	138258001	138259600	Both
496	1	138525201	138527600	Both
497	1	138858401	138860000	Loss
498	1	138861201	138864800	Loss
499	1	140227201	140229600	Both
500	1	141060401	141062400	Both
501	1	141065601	141071200	Loss
502	1	141818401	141820400	Loss
503	1	142183201	142184800	Loss
504	1	142190401	142192000	Both
505	1	142192801	142194400	Gain
506	1	142215201	142216800	Loss
507	1	142217201	142219200	Loss
508	1	142318801	142320800	Loss
509	1	142540801	142556800	Loss
510	1	142568401	142570400	Both
511	1	142585601	142587600	Both
512	1	142603201	142610800	Both
513	1	142681201	142702800	Loss
514	1	142900001	142902800	Gain
515	1	143086401	143088400	Both
516	1	143454001	143459600	Gain
517	1	143478001	143480000	Gain
518	1	144407601	144409200	Both
519	1	144500001	144502400	Loss
520	1	144721601	144725600	Both
521	1	144726001	144727600	Both
522	1	144869601	144877200	Loss
523	1	145358401	145360800	Both
524	1	145812801	145814800	Gain
525	1	145895601	145897200	Gain
526	1	146013201	146015200	Gain
527	1	146164801	146166800	Loss
528	1	147369201	147374400	Loss
529	1	147384001	147386800	Both
530	1	147579601	147581600	Both
531	1	147937601	147940000	Loss
532	1	149582401	149584800	Gain
533	1	149735601	149738000	Gain
534	1	149854801	149856400	Both
535	1	150214801	150216800	Both
536	1	150415601	150418400	Loss
537	1	150420001	150422800	Loss
538	1	150429601	150433200	Loss
539	1	152153601	152158800	Loss
540	1	152336801	152338400	Both
541	1	152637601	152639200	Both
542	1	152940401	152942400	Both
543	1	153057601	153064000	Loss
544	1	153112001	153114800	Both
545	1	153115201	153118400	Both
546	1	153391601	153394000	Loss
547	1	153760001	153764400	Loss
548	1	154156001	154164400	Both
549	1	154190001	154192000	Both
550	1	154192801	154194800	Loss
551	1	154232801	154239600	Both
552	1	154420801	154422400	Both
553	1	154940401	154942800	Both
554	1	155125601	155129200	Loss
555	1	155488001	155491600	Loss
556	1	156316401	156318800	Both
557	1	156949201	156953200	Loss
558	1	157135601	157137200	Both
559	1	157185601	157188000	Both
560	1	157386801	157392000	Loss
561	1	157523201	157526000	Both
562	1	157698401	157700800	Loss
563	1	157881201	157883600	Gain
564	1	157947601	157950400	Both
565	1	158056401	158059200	Both
566	1	158075601	158079600	Loss
567	1	158231201	158233600	Gain
568	1	158242801	158244400	Both
569	1	158670801	158673600	Both
570	1	159742801	159744800	Both
571	1	160411601	160413600	Gain
572	1	160532001	160533600	Both
573	1	160716401	160718400	Both
574	1	161046001	161048000	Loss
575	1	161532001	161534000	Gain
576	1	161843201	161845200	Gain
577	1	162075201	162078800	Both
578	1	163333601	163335200	Gain
579	1	166127601	166129200	Gain
580	1	167006401	167008400	Gain
581	1	167178401	167180800	Both
582	1	167300001	167302400	Gain
583	1	167855601	167858000	Both
584	1	168541201	168543200	Both
585	1	168740001	168741600	Both
586	1	169012401	169038000	Gain
587	1	169048801	169054400	Loss
588	1	169674801	169676400	Gain
589	1	169721601	169723600	Both
590	1	169724401	169726400	Gain
591	1	169898001	169899600	Both
592	1	169970801	169973200	Both
593	1	170140401	170142000	Both
594	1	170212401	170214400	Loss
595	1	170230401	170232400	Both
596	1	170275201	170277600	Both
597	1	170958801	170961600	Both
598	1	170986001	170988400	Both
599	1	171106401	171113600	Loss
600	1	173012001	173016800	Loss
601	1	173187601	173189200	Loss
602	1	173365601	173367200	Both
603	1	173427201	173428800	Both
604	1	173465201	173470000	Loss
605	1	173792001	173798400	Loss
606	1	174106401	174112000	Loss
607	1	174251201	174254800	Both
608	1	174255601	174258000	Both
609	1	174452001	174455200	Loss
610	1	175075601	175077200	Loss
611	1	175116401	175118400	Loss
612	1	175331201	175333600	Both
613	1	175356401	175358400	Loss
614	1	175568401	175578400	Gain
615	1	175581601	175588000	Gain
616	1	175832001	175835200	Both
617	1	175951201	175954400	Gain
618	1	175956401	175960800	Gain
619	1	176045201	176047200	Both
620	1	176736401	176738400	Both
621	1	177653201	177654800	Both
622	1	178292801	178295200	Loss
623	1	178308801	178311600	Both
624	1	178313201	178316800	Both
625	1	178358801	178365600	Loss
626	1	178502001	178509200	Loss
627	1	178567601	178570800	Loss
628	1	178632801	178636400	Both
629	1	178690801	178693200	Loss
630	1	178790001	178792000	Both
631	1	179176401	179178400	Both
632	1	179382401	179384800	Both
633	1	179488801	179490400	Both
634	1	179676001	179677600	Both
635	1	179685201	179686800	Gain
636	1	179756001	179757600	Gain
637	1	179776801	179778800	Gain
638	1	179810401	179812000	Both
639	1	179866401	179868800	Both
640	1	180067201	180069200	Gain
641	1	180708001	180710400	Both
642	1	180829201	180831200	Gain
643	1	180972401	180974000	Both
644	1	181133601	181135200	Gain
645	1	181680401	181682400	Both
646	1	182847201	182849600	Loss
647	1	183093201	183095600	Both
648	1	184192401	184194400	Both
649	1	184377601	184379200	Gain
650	1	184412001	184417600	Gain
651	1	184450001	184453200	Both
652	1	184454801	184459600	Gain
653	1	184694801	184699600	Gain
654	1	185031201	185046400	Gain
655	1	186073601	186076800	Both
656	1	187602801	187604400	Both
657	1	187605201	187607200	Both
658	1	187636001	187639600	Both
659	1	188471201	188473200	Gain
660	1	188539601	188542000	Gain
661	1	189169201	189171200	Gain
662	1	189247201	189249200	Gain
663	1	189729601	189731200	Loss
664	1	189794401	189803600	Loss
665	1	189839201	189841200	Both
666	1	189872801	189874800	Both
667	1	189922401	189924000	Both
668	1	190559201	190562400	Both
669	1	190860401	190868000	Loss
670	1	191148001	191155600	Both
671	1	191320801	191322800	Gain
672	1	191534401	191536000	Loss
673	1	191794001	191796000	Gain
674	1	192208801	192211600	Both
675	1	192256001	192259200	Loss
676	1	192322801	192325200	Both
677	1	193204001	193207600	Both
678	1	193419201	193421200	Both
679	1	193460801	193464000	Both
680	1	193624401	193626400	Both
681	1	193777601	193779600	Both
682	1	194245601	194247200	Gain
683	1	194438801	194441200	Gain
684	1	194696801	194708000	Loss
685	1	195152801	195155600	Both
686	1	195679601	195685200	Gain
687	1	196076801	196079200	Both
688	1	196146801	196148400	Both
689	1	198048001	198054400	Both
690	1	198310001	198312000	Both
691	1	198466401	198473200	Loss
692	1	198809601	198811200	Both
693	1	199107601	199110400	Both
694	1	199318801	199326400	Both
695	1	199474001	199480800	Loss
696	1	199624401	199634400	Gain
697	1	200044801	200046800	Both
698	1	200176001	200179200	Loss
699	1	200316001	200318800	Loss
700	1	200470401	200472400	Loss
701	1	201043201	201045600	Loss
702	1	201255601	201257600	Loss
703	1	201378801	201380400	Both
704	1	201384801	201388000	Both
705	1	201389201	201396800	Both
706	1	201400001	201402000	Both
707	1	201406001	201407600	Both
708	1	201412801	201416800	Both
709	1	201450801	201452800	Loss
710	1	201474801	201478400	Loss
711	1	201478801	201480800	Both
712	1	201666801	201668800	Both
713	1	201674001	201676800	Both
714	1	201680401	201684400	Both
715	1	201686801	201692000	Both
716	1	201726001	201728000	Gain
717	1	201734401	201736800	Both
718	1	202257601	202259600	Both
719	1	203015601	203018400	Both
720	1	203442801	203444800	Gain
721	1	204668801	204670800	Both
722	1	205319201	205325600	Both
723	1	205615601	205618000	Loss
724	1	205797601	205799600	Gain
725	1	207345601	207348000	Gain
726	1	207877201	207879600	Both
727	1	208165601	208167600	Both
728	1	208238401	208240400	Gain
729	1	209500801	209505600	Loss
730	1	210008001	210014400	Both
731	1	210378001	210383600	Loss
732	1	210398801	210406400	Loss
733	1	210551601	210558400	Loss
734	1	210558801	210561200	Both
735	1	210574801	210581200	Loss
736	1	210588401	210590400	Both
737	1	210670801	210673600	Loss
738	1	210688401	210691200	Both
739	1	210781601	210787600	Loss
740	1	211154401	211156400	Both
741	1	213065601	213067600	Both
742	1	214452001	214454000	Gain
743	1	214777201	214778800	Both
744	1	214779201	214782000	Loss
745	1	214962401	214966400	Loss
746	1	214967201	214969200	Both
747	1	215057601	215059600	Both
748	1	215202801	215204800	Both
749	1	215242801	215244800	Loss
750	1	215405601	215408800	Both
751	1	215507201	215508800	Both
752	1	215674801	215680000	Gain
753	1	216070801	216074800	Gain
754	1	216075601	216078400	Both
755	1	216691201	216693200	Both
756	1	216801601	216805200	Both
757	1	217204801	217206800	Gain
758	1	217467201	217469200	Both
759	1	217546401	217550800	Both
760	1	218338401	218340800	Both
761	1	218408401	218410000	Gain
762	1	220281201	220286400	Loss
763	1	220697601	220699200	Both
764	1	221560401	221563600	Both
765	1	221610401	221613200	Both
766	1	221678801	221680800	Both
767	1	221968401	221970000	Loss
768	1	221970801	221976400	Loss
769	1	222458401	222460000	Both
770	1	222473201	222475200	Both
771	1	222770001	222772400	Both
772	1	223004801	223011200	Loss
773	1	224754401	224762400	Loss
774	1	224764001	224768400	Both
775	1	224915601	224937600	Loss
776	1	225508401	225510400	Both
777	1	226152001	226155600	Gain
778	1	226285201	226288400	Loss
779	1	226289201	226292000	Both
780	1	226415201	226417600	Gain
781	1	226454001	226456000	Gain
782	1	226520801	226522800	Both
783	1	227312801	227315200	Loss
784	1	227936801	227938800	Both
785	1	228640401	228642800	Loss
786	1	228653201	228676800	Loss
787	1	228682401	228695200	Loss
788	1	228696401	228703200	Loss
789	1	228704401	228709200	Loss
790	1	228809201	228830800	Loss
791	1	229936801	229941200	Loss
792	1	230068401	230070000	Both
793	1	231079601	231081200	Gain
794	1	231134001	231136000	Both
795	1	231184801	231189200	Both
796	1	231974001	231976000	Both
797	1	232584001	232586000	Both
798	1	233197201	233201200	Loss
799	1	233456801	233458800	Loss
800	1	233750401	233756400	Loss
801	1	234014801	234016800	Both
802	1	234281201	234282800	Both
803	1	234672401	234674400	Both
804	1	234699201	234702400	Loss
805	1	234708801	234710800	Both
806	1	234727601	234730800	Loss
807	1	234885201	234887200	Loss
808	1	234887601	234891200	Loss
809	1	235405601	235407600	Both
810	1	235886401	235888000	Both
811	1	235900401	235902400	Gain
812	1	236168001	236171600	Both
813	1	236394001	236396000	Both
814	1	236611201	236612800	Loss
815	1	236625601	236628400	Both
816	1	236709601	236724000	Gain
817	1	236724801	236727200	Both
818	1	236911601	236913600	Both
819	1	237324801	237328000	Loss
820	1	237344001	237350800	Loss
821	1	239276001	239278400	Both
822	1	239491201	239492800	Both
823	1	239567201	239568800	Both
824	1	239650001	239652400	Both
825	1	240048801	240050800	Both
826	1	240803201	240804800	Gain
827	1	241387601	241389200	Both
828	1	241390401	241400800	Gain
829	1	241510001	241514800	Both
830	1	241516001	241518000	Both
831	1	241568801	241570400	Both
832	1	241619201	241621200	Both
833	1	241666801	241669600	Loss
834	1	241896401	241898000	Both
835	1	241940801	241942800	Both
836	1	242144401	242146400	Both
837	1	242267601	242269600	Both
838	1	242416801	242418800	Both
839	1	242603601	242605200	Both
840	1	242971201	242973600	Both
841	1	242974001	242977200	Loss
842	1	242980401	242983600	Both
843	1	242989201	242990800	Loss
844	1	242994001	242997200	Loss
845	1	242998001	243006400	Loss
846	1	243008401	243010400	Both
847	1	243011201	243017200	Loss
848	1	243018001	243024800	Both
849	1	243044801	243046800	Both
850	1	243075201	243076800	Both
851	1	243236801	243239200	Both
852	1	243681201	243701600	Loss
853	1	243786801	243789600	Both
854	1	244114401	244116400	Both
855	1	244440001	244442000	Both
856	1	244565201	244567600	Both
857	1	245170001	245174800	Both
858	1	245208801	245210400	Both
859	1	245225601	245227600	Both
860	1	245279601	245281600	Loss
861	1	245282801	245284800	Both
862	1	245408001	245410800	Gain
863	1	245871601	245879600	Loss
864	1	245974401	245981200	Loss
865	1	246029601	246032000	Loss
866	1	246048801	246050800	Both
867	1	246346801	246348400	Both
868	1	247380001	247386000	Both
869	1	247390001	247392400	Loss
870	1	247393201	247404400	Both
871	1	247482401	247492000	Loss
872	1	247625201	247628400	Both
873	1	248089601	248091600	Gain
874	1	248302801	248304400	Loss
875	1	248531601	248533200	Both
876	1	248606801	248608800	Both
877	1	249520401	249522400	Loss
878	1	249565601	249567600	Both
879	1	249576001	249578000	Gain
880	1	249584001	249586800	Both
881	1	249639601	249641200	Both
882	1	249725601	249727600	Gain
883	1	249894801	249898000	Loss
884	1	249904401	249906000	Both
885	1	250006801	250009200	Gain
886	1	250180401	250182400	Both
887	1	250458001	250459600	Both
888	1	250506401	250510800	Loss
889	1	250532001	250533600	Gain
890	1	250614401	250616800	Both
891	1	250843201	250846000	Both
892	1	251005201	251007200	Both
893	1	251057601	251059600	Loss
894	1	251249201	251251200	Loss
895	1	251421601	251425600	Loss
896	1	252397601	252400400	Both
897	1	252496801	252500000	Loss
898	1	252596401	252598400	Both
899	1	252841601	252844800	Gain
900	1	252860801	252863600	Both
901	1	252948801	252951600	Both
902	1	252953201	252955600	Gain
903	1	253164401	253167600	Loss
904	1	253233201	253237200	Loss
905	1	253400401	253402800	Both
906	1	253620001	253721600	Gain
907	1	255261201	255266400	Loss
908	1	255977601	255981600	Both
909	1	256064401	256068800	Both
910	1	256269601	256271600	Both
911	1	256509601	256512000	Both
912	1	256543601	256545200	Loss
913	1	257303601	257308800	Loss
914	1	258500801	258503200	Both
915	1	259175201	259179200	Both
916	1	259464001	259466400	Both
917	1	259716801	259719200	Both
918	1	260070001	260072000	Both
919	1	260202401	260204400	Gain
920	1	260759601	260761200	Gain
921	1	260760801	260762800	Loss
922	1	260838801	260841600	Gain
923	1	260867201	260869600	Gain
924	1	261144001	261147200	Loss
925	1	261164801	261168400	Loss
926	1	261169201	261173200	Loss
927	1	261174001	261175600	Loss
928	1	261187201	261189600	Loss
929	1	261191201	261194000	Loss
930	1	261196001	261198000	Both
931	1	261199201	261200800	Both
932	1	261205201	261208400	Loss
933	1	261329601	261332800	Gain
934	1	261333601	261335600	Gain
935	1	261337201	261338800	Both
936	1	261494401	261498000	Loss
937	1	261680001	261682000	Both
938	1	261778801	261780400	Both
939	1	261781201	261783200	Both
940	1	261855201	261856800	Both
941	1	261964801	261971200	Loss
942	1	261998001	262000000	Loss
943	1	262000401	262002000	Loss
944	1	262004001	262009200	Loss
945	1	262514801	262516800	Gain
946	1	262518401	262520000	Both
947	1	262521201	262524000	Gain
948	1	262525201	262545600	Both
949	1	262550001	262551600	Gain
950	1	262551601	262572000	Both
951	1	262577201	262580800	Both
952	1	262581201	262582800	Both
953	1	262597601	262607600	Both
954	1	262609201	262612400	Both
955	1	262624001	262626800	Both
956	1	262628801	262642400	Both
957	1	262646001	262653600	Both
958	1	262655601	262658800	Both
959	1	262659201	262712800	Both
960	1	262712401	262719600	Loss
961	1	262722001	262726000	Loss
962	1	262740001	262950800	Both
963	1	262950401	262957600	Loss
964	1	262957201	262965200	Gain
965	1	262966001	263006800	Gain
966	1	263050001	263052400	Loss
967	1	263066001	263080800	Loss
968	1	263116801	263120400	Both
969	1	263247601	263249200	Both
970	1	263343201	263346000	Loss
971	1	263388001	263389600	Both
972	1	263418801	263422400	Both
973	1	263431201	263439200	Loss
974	1	263446001	263450000	Both
975	1	263464401	263470400	Both
976	1	263530801	263535200	Both
977	1	263538801	263540800	Gain
978	1	263551201	263558400	Loss
979	1	263582001	263590000	Loss
980	1	263604801	263606800	Gain
981	1	263634401	263678000	Loss
982	1	263679201	263680800	Gain
983	1	263684801	263686400	Gain
984	1	263687601	263689600	Both
985	1	263691201	263692800	Both
986	1	263696401	263698000	Both
987	1	263702001	263709600	Loss
988	1	263800801	263802800	Gain
989	1	264310001	264312000	Both
990	1	264919201	264921200	Both
991	1	265059201	265061600	Both
992	1	265635201	265637200	Both
993	1	265644401	265646000	Gain
994	1	265705201	265707200	Both
995	1	265946401	265948000	Gain
996	1	265967601	265970400	Both
997	1	266044401	266048000	Both
998	1	266085601	266087600	Both
999	1	266623201	266624800	Gain
1000	1	266791601	266793600	Both
1001	1	266988801	266991600	Both
1002	1	267787201	267789600	Loss
1003	1	267964801	267967200	Both
1004	1	268019601	268021600	Both
1005	1	268043601	268045200	Gain
1006	1	268066401	268069200	Gain
1007	1	268071601	268075200	Gain
1008	1	268141601	268143200	Loss
1009	1	268144401	268148000	Loss
1010	1	268149201	268150800	Loss
1011	1	268213601	268216800	Gain
1012	1	268452801	268456000	Both
1013	1	268530001	268531600	Both
1014	1	268557601	268560000	Gain
1015	1	268565201	268567600	Both
1016	1	268583601	268585600	Gain
1017	1	268590001	268592400	Both
1018	1	268730401	268732400	Gain
1019	1	269114001	269116000	Gain
1020	1	269215601	269217200	Both
1021	1	269474401	269476400	Both
1022	1	269584801	269587200	Both
1023	1	269588001	269590400	Both
1024	1	269625201	269627200	Both
1025	1	269976401	269978400	Both
1026	1	270224801	270227600	Gain
1027	1	270972801	270974800	Both
1028	1	271125201	271126800	Both
1029	1	271483201	271485600	Loss
1030	1	272624401	272626400	Both
1031	1	272798001	272799600	Both
1032	1	272800001	272802000	Both
1033	1	272802801	272806400	Both
1034	1	272810001	272812400	Gain
1035	1	272819601	272821200	Gain
1036	1	273030001	273032800	Loss
1037	1	273091601	273093200	Both
1038	1	273579601	273582000	Both
1039	1	273700401	273702000	Gain
1040	1	273708801	273711600	Gain
1041	1	273800401	273802400	Both
1042	1	274172001	274174000	Both
1043	1	274226001	274228000	Loss
1044	1	274314001	274324400	Both
1045	1	274324801	274326800	Loss
1046	10	50401	52000	Loss
1047	10	54401	56400	Loss
1048	10	164801	166800	Loss
1049	10	506001	508000	Loss
1050	10	706801	709600	Both
1051	10	1688401	1690000	Both
1052	10	2049601	2052000	Both
1053	10	2698001	2700000	Loss
1054	10	2920401	2942000	Gain
1055	10	2944401	2952800	Both
1056	10	3104401	3107200	Both
1057	10	3488401	3492400	Loss
1058	10	3570401	3572400	Both
1059	10	3600001	3608400	Gain
1060	10	3610801	3613600	Both
1061	10	3620801	3626400	Gain
1062	10	3629201	3637600	Both
1063	10	3639601	3660400	Gain
1064	10	3663601	3665200	Gain
1065	10	3668001	3670400	Both
1066	10	3670801	3672800	Both
1067	10	3674801	3676400	Gain
1068	10	3678401	3682400	Gain
1069	10	3686401	3693600	Gain
1070	10	3696001	3702400	Gain
1071	10	3717201	3719200	Both
1072	10	4044401	4048400	Loss
1073	10	4252401	4254400	Loss
1074	10	4988401	4990000	Loss
1075	10	5040401	5045600	Loss
1076	10	5216801	5224800	Loss
1077	10	5640801	5642400	Loss
1078	10	5643601	5646800	Loss
1079	10	5820001	5822000	Both
1080	10	6696401	6699600	Both
1081	10	6872001	6874000	Both
1082	10	7406401	7408400	Both
1083	10	8030001	8032400	Both
1084	10	8466801	8468800	Gain
1085	10	8516401	8518800	Gain
1086	10	9882801	9884800	Loss
1087	10	10760801	10762800	Gain
1088	10	10924401	10926400	Gain
1089	10	11525201	11527600	Both
1090	10	12013201	12015600	Loss
1091	10	12527601	12529600	Both
1092	10	12570401	12572000	Gain
1093	10	12574401	12579600	Gain
1094	10	12669201	12672400	Both
1095	10	12675201	12676800	Gain
1096	10	12678401	12680000	Gain
1097	10	12684801	12686800	Both
1098	10	12687601	12690000	Gain
1099	10	13060401	13062800	Both
1100	10	13424401	13426800	Both
1101	10	13586001	13588000	Loss
1102	10	13713201	13715200	Both
1103	10	13920401	13922800	Both
1104	10	13924801	13927600	Gain
1105	10	13981601	13984000	Both
1106	10	14003201	14005600	Loss
1107	10	14014401	14016000	Both
1108	10	14380401	14382400	Both
1109	10	14386801	14388400	Both
1110	10	15022001	15024000	Both
1111	10	15135201	15137600	Both
1112	10	15201201	15203200	Gain
1113	10	15204801	15207200	Gain
1114	10	15262001	15263600	Gain
1115	10	15264801	15268400	Gain
1116	10	15293601	15301200	Gain
1117	10	15308001	15309600	Gain
1118	10	15310801	15312400	Gain
1119	10	15312401	15314000	Gain
1120	10	15750001	15752000	Loss
1121	10	15846401	15848400	Both
1122	10	16571601	16573600	Both
1123	10	17074801	17080000	Both
1124	10	17378801	17392000	Gain
1125	10	17421201	17424400	Loss
1126	10	17425201	17429200	Both
1127	10	17596001	17598800	Loss
1128	10	17623201	17626000	Both
1129	10	17689601	17693600	Both
1130	10	17939201	17941200	Both
1131	10	18360401	18362000	Both
1132	10	18435601	18437600	Loss
1133	10	18844001	18848400	Loss
1134	10	18849201	18852800	Loss
1135	10	18883201	18889200	Loss
1136	10	19145201	19195600	Gain
1137	10	19250001	19252400	Loss
1138	10	19260001	19267200	Gain
1139	10	19274401	19277600	Both
1140	10	19278801	19281200	Both
1141	10	19282001	19290000	Gain
1142	10	19295201	19298400	Gain
1143	10	19316001	19318800	Loss
1144	10	19414001	19500000	Gain
1145	10	19508401	19510800	Loss
1146	10	19763601	19766400	Both
1147	10	20111601	20114000	Loss
1148	10	20940801	20943200	Loss
1149	10	22333601	22335200	Both
1150	10	22993201	22995200	Both
1151	10	23228401	23230000	Both
1152	10	23680801	23682400	Both
1153	10	23699201	23701600	Both
1154	10	23712401	23714800	Gain
1155	10	23741201	23746800	Gain
1156	10	23775601	23777200	Gain
1157	10	23821201	23822800	Gain
1158	10	23827601	23829200	Gain
1159	10	23830801	23833200	Both
1160	10	24014001	24016000	Both
1161	10	24172001	24173600	Gain
1162	10	24244001	24246000	Gain
1163	10	24260801	24262400	Both
1164	10	24263601	24265600	Loss
1165	10	24296001	24298800	Both
1166	10	24929201	24963200	Gain
1167	10	24973201	24976800	Gain
1168	10	25063601	25067200	Gain
1169	10	25068401	25081200	Gain
1170	10	25098001	25101600	Both
1171	10	25146801	25148800	Both
1172	10	25242401	25247200	Loss
1173	10	26239201	26241600	Gain
1174	10	26524801	26527200	Both
1175	10	27072801	27076800	Gain
1176	10	27228001	27230000	Both
1177	10	27238001	27239600	Both
1178	10	27296401	27306000	Gain
1179	10	27364001	27366400	Both
1180	10	27471201	27473600	Gain
1181	10	27598001	27600000	Both
1182	10	28308001	28310000	Both
1183	10	28982001	28983600	Both
1184	10	29417201	29419200	Both
1185	10	29447201	29449600	Loss
1186	10	29680801	29686400	Loss
1187	10	29686801	29692400	Loss
1188	10	29694401	29700000	Loss
1189	10	29726401	29732000	Loss
1190	10	29732801	29734400	Both
1191	10	29735201	29736800	Both
1192	10	29739201	29744800	Loss
1193	10	30524801	30527200	Both
1194	10	30800801	30804400	Loss
1195	10	31127601	31129200	Loss
1196	10	31245201	31247600	Loss
1197	10	31472801	31475200	Loss
1198	10	31697601	31699600	Loss
1199	10	31790401	31797200	Loss
1200	10	31859601	31862000	Loss
1201	10	32022801	32024400	Both
1202	10	32096401	32099200	Gain
1203	10	32110001	32112800	Gain
1204	10	32132401	32141600	Gain
1205	10	32143601	32147200	Gain
1206	10	32158401	32160400	Both
1207	10	32220401	32222400	Both
1208	10	32338801	32340800	Both
1209	10	32754801	32757600	Gain
1210	10	33021201	33022800	Gain
1211	10	33028001	33029600	Both
1212	10	33042401	33045200	Gain
1213	10	33066001	33068000	Gain
1214	10	33084401	33087600	Both
1215	10	33226401	33228400	Gain
1216	10	33304801	33306800	Gain
1217	10	33384001	33385600	Gain
1218	10	33539201	33541200	Loss
1219	10	33865601	33867600	Both
1220	10	34398401	34404400	Loss
1221	10	34480001	34482000	Both
1222	10	34508801	34512000	Both
1223	10	34527601	34530800	Both
1224	10	35358801	35361200	Loss
1225	10	35424001	35426000	Both
1226	10	35623601	35626800	Loss
1227	10	35800401	35802000	Loss
1228	10	35889201	35891200	Both
1229	10	35896001	35898000	Gain
1230	10	35910401	35914000	Loss
1231	10	36028401	36030000	Both
1232	10	36128801	36130800	Both
1233	10	36351201	36354400	Loss
1234	10	37622001	37624000	Both
1235	10	38100801	38107200	Loss
1236	10	38188801	38190400	Both
1237	10	38386801	38389600	Gain
1238	10	38752401	38756800	Loss
1239	10	38774801	38776800	Both
1240	10	38872001	38874000	Both
1241	10	39198801	39200400	Both
1242	10	39202001	39207200	Loss
1243	10	39516801	39518800	Loss
1244	10	39786401	39788000	Both
1245	10	39788001	39790000	Both
1246	10	39874801	39876800	Gain
1247	10	40096401	40102800	Loss
1248	10	40378001	40380800	Gain
1249	10	40381601	40384800	Gain
1250	10	40386001	40394400	Gain
1251	10	40609201	40612000	Loss
1252	10	42680001	42682000	Both
1253	10	42710001	42712400	Loss
1254	10	42757601	42759200	Loss
1255	10	42997201	42999200	Both
1256	10	43047601	43050800	Loss
1257	10	43052001	43054800	Loss
1258	10	43076001	43077600	Both
1259	10	43102001	43104000	Both
1260	10	43113201	43114800	Both
1261	10	43763201	43769600	Both
1262	10	43799201	43801600	Loss
1263	10	43846001	43849600	Loss
1264	10	43861601	43866400	Loss
1265	10	43944401	43947600	Both
1266	10	44077601	44080000	Both
1267	10	44699201	44700800	Loss
1268	10	44999601	45002000	Loss
1269	10	45065201	45067600	Both
1270	10	45087601	45090000	Loss
1271	10	45680401	45682800	Loss
1272	10	45916401	45918000	Loss
1273	10	46808401	46812400	Loss
1274	10	46818401	46820800	Both
1275	10	47312001	47316000	Loss
1276	10	48399201	48401200	Gain
1277	10	48432801	48434800	Both
1278	10	48523201	48525200	Both
1279	10	48594801	48598400	Both
1280	10	48616801	48618800	Both
1281	10	48619601	48626800	Gain
1282	10	48628401	48634400	Both
1283	10	48854801	48857200	Both
1284	10	48885601	48887600	Loss
1285	10	49486001	49490400	Both
1286	10	49554401	49557200	Both
1287	10	49580801	49584400	Loss
1288	10	49934001	49936000	Both
1289	10	50098401	50104400	Both
1290	10	50306401	50308800	Both
1291	10	50687601	50690400	Both
1292	10	51684401	51686800	Gain
1293	10	51952401	51954000	Loss
1294	10	52785601	52787200	Both
1295	10	54000401	54002400	Both
1296	10	54100401	54102000	Both
1297	10	54519201	54522800	Both
1298	10	54531201	54533200	Both
1299	10	54613201	54615200	Both
1300	10	55269601	55273200	Loss
1301	10	55698801	55700400	Both
1302	10	55739201	55742400	Loss
1303	10	55761201	55764400	Loss
1304	10	55976401	55981600	Loss
1305	10	58147601	58149600	Both
1306	10	58892801	58894800	Loss
1307	10	58896001	58898400	Loss
1308	10	59908001	59910000	Both
1309	10	60320401	60322800	Gain
1310	10	60452001	60454800	Loss
1311	10	60457601	60459200	Loss
1312	10	60462401	60464000	Loss
1313	10	60465201	60470000	Loss
1314	10	60470801	60472800	Loss
1315	10	60478401	60484000	Loss
1316	10	60486401	60488400	Loss
1317	10	60489601	60503200	Loss
1318	10	60510001	60513600	Loss
1319	10	60518401	60538400	Loss
1320	10	60570801	60573600	Loss
1321	10	60635601	60637600	Both
1322	10	61084001	61086000	Both
1323	10	61112001	61114000	Both
1324	10	61359201	61360800	Loss
1325	10	62719601	62721600	Both
1326	10	63380401	63382000	Both
1327	10	63405201	63406800	Both
1328	10	63575201	63577600	Both
1329	10	63788401	63790400	Both
1330	10	63888801	63890400	Both
1331	10	64570801	64572800	Gain
1332	10	64603601	64605600	Loss
1333	10	64685201	64687200	Both
1334	10	64688401	64690400	Both
1335	10	65028801	65030800	Gain
1336	10	65145201	65147200	Gain
1337	10	65156001	65158400	Gain
1338	10	65180801	65184000	Loss
1339	10	65347601	65349200	Gain
1340	10	65352801	65355200	Gain
1341	10	65369201	65371200	Gain
1342	10	65401201	65402800	Both
1343	10	65403601	65406400	Gain
1344	10	66059601	66062000	Both
1345	10	66497601	66500000	Both
1346	10	66507601	66509600	Gain
1347	10	66774801	66778400	Gain
1348	10	66843201	66845600	Both
1349	10	66859601	66862000	Both
1350	10	67174801	67176800	Both
1351	10	67792401	67795200	Loss
1352	10	67948401	67955600	Both
1353	10	68012401	68014400	Both
1354	10	68215601	68218400	Gain
1355	10	68816801	68818400	Both
1356	10	68889201	68891200	Both
1357	11	182801	184800	Both
1358	11	187201	188800	Both
1359	11	237201	239200	Gain
1360	11	320401	322800	Loss
1361	11	345601	347200	Loss
1362	11	662001	664000	Both
1363	11	780001	782400	Gain
1364	11	1342801	1344800	Both
1365	11	1700001	1702800	Loss
1366	11	1874401	1876400	Loss
1367	11	2318401	2320400	Both
1368	11	2320801	2322400	Both
1369	11	2524001	2526000	Both
1370	11	2535201	2537600	Both
1371	11	2609601	2612000	Both
1372	11	2687201	2690800	Loss
1373	11	3064001	3067200	Loss
1374	11	3929201	3931200	Both
1375	11	3932401	3937600	Loss
1376	11	3979201	3981200	Loss
1377	11	4394401	4396000	Both
1378	11	4400801	4403200	Both
1379	11	4571201	4574000	Loss
1380	11	4952801	4954800	Both
1381	11	5012801	5017200	Loss
1382	11	5205601	5207600	Loss
1383	11	6228401	6236400	Gain
1384	11	6256001	6264000	Loss
1385	11	6394001	6398800	Loss
1386	11	6680001	6684800	Loss
1387	11	7165201	7167200	Gain
1388	11	7758401	7760400	Both
1389	11	8729601	8731600	Loss
1390	11	8760801	8764000	Loss
1391	11	8764801	8766400	Loss
1392	11	8768801	8770400	Loss
1393	11	8772801	8774400	Both
1394	11	8774801	8779600	Loss
1395	11	8781201	8784000	Loss
1396	11	8784401	8787200	Loss
1397	11	8804801	8806800	Both
1398	11	8996401	8998400	Gain
1399	11	9009601	9012400	Both
1400	11	9442801	9445200	Loss
1401	11	9453201	9455200	Loss
1402	11	9460401	9462000	Loss
1403	11	9472401	9474400	Loss
1404	11	9479601	9481200	Loss
1405	11	10197201	10199600	Loss
1406	11	10362401	10364400	Both
1407	11	10728401	10730400	Both
1408	11	10765601	10772000	Loss
1409	11	10876801	10880400	Loss
1410	11	11014001	11018400	Loss
1411	11	11616001	11618000	Loss
1412	11	11983201	11985600	Both
1413	11	12308801	12310800	Both
1414	11	12864001	12866400	Both
1415	11	12956801	12958800	Loss
1416	11	13492801	13494400	Both
1417	11	13937201	13941200	Loss
1418	11	14166401	14170800	Both
1419	11	14183201	14185200	Both
1420	11	14261201	14264400	Both
1421	11	14709201	14711200	Both
1422	11	14821601	14823200	Both
1423	11	14823601	14825200	Both
1424	11	15506801	15514000	Loss
1425	11	15590401	15592400	Both
1426	11	15618001	15621600	Both
1427	11	15731201	15734000	Gain
1428	11	17066001	17068400	Both
1429	11	17449601	17454800	Both
1430	11	18024001	18026800	Loss
1431	11	18296801	18298800	Both
1432	11	18362401	18364800	Gain
1433	11	18915201	18917600	Loss
1434	11	19069601	19072800	Both
1435	11	19400401	19402800	Both
1436	11	19423601	19425600	Both
1437	11	19430001	19434000	Loss
1438	11	19441601	19451600	Loss
1439	11	19452001	19453600	Loss
1440	11	19454001	19472800	Loss
1441	11	19480001	19484000	Loss
1442	11	19490401	19527200	Loss
1443	11	19672001	19674800	Both
1444	11	19738401	19741600	Loss
1445	11	19742801	19744800	Both
1446	11	19746001	19754000	Loss
1447	11	19754801	19756400	Loss
1448	11	19774801	19777200	Loss
1449	11	19779201	19781200	Loss
1450	11	19784001	19787600	Loss
1451	11	19790401	19794800	Loss
1452	11	19795601	19800800	Loss
1453	11	19802001	19813200	Loss
1454	11	19813201	19817600	Loss
1455	11	19822801	19824400	Loss
1456	11	19830401	19833600	Loss
1457	11	19834001	19839200	Loss
1458	11	19839601	19842800	Loss
1459	11	20237601	20240000	Loss
1460	11	20443601	20445600	Loss
1461	11	20511601	20515200	Both
1462	11	20545601	20548800	Both
1463	11	20895601	20897600	Both
1464	11	20988001	20990000	Both
1465	11	21245201	21248000	Loss
1466	11	21268801	21270400	Loss
1467	11	21830801	21832800	Both
1468	11	21833201	21834800	Both
1469	11	22660401	22665600	Loss
1470	11	22733201	22736000	Both
1471	11	22755601	22758800	Both
1472	11	23908001	23909600	Loss
1473	11	24016401	24018800	Both
1474	11	24245201	24248800	Both
1475	11	24332001	24334000	Both
1476	11	24440401	24442800	Loss
1477	11	24813201	24815200	Loss
1478	11	25108401	25112800	Loss
1479	11	25438401	25440400	Loss
1480	11	25441601	25443200	Loss
1481	11	25444801	25447200	Loss
1482	11	25523201	25524800	Loss
1483	11	25594401	25596400	Both
1484	11	25970401	25972400	Both
1485	11	26489201	26491600	Loss
1486	11	26733601	26735600	Loss
1487	11	28028001	28030400	Loss
1488	11	28230401	28233600	Loss
1489	11	28452001	28454800	Both
1490	11	28544401	28546400	Both
1491	11	28853601	28857600	Both
1492	11	29084801	29090000	Both
1493	11	29135201	29136800	Both
1494	11	29249601	29253600	Loss
1495	11	29744401	29746400	Both
1496	11	29906801	29911600	Loss
1497	11	29931201	29938000	Loss
1498	11	30111601	30114000	Loss
1499	11	31006001	31008400	Both
1500	11	31262401	31265200	Loss
1501	11	31401601	31403600	Both
1502	11	31424401	31426400	Both
1503	11	31427201	31429600	Both
1504	11	31626001	31628000	Loss
1505	11	32035601	32038000	Loss
1506	11	32413201	32414800	Loss
1507	11	33124401	33127200	Loss
1508	11	33610001	33611600	Loss
1509	11	33615601	33617200	Loss
1510	11	33722001	33726000	Loss
1511	11	33761601	33763600	Both
1512	11	33779201	33784000	Both
1513	11	33785201	33787200	Both
1514	11	33825201	33827600	Both
1515	11	33828001	33829600	Both
1516	11	33830801	33833600	Both
1517	11	33970001	33973200	Loss
1518	11	34074801	34085200	Gain
1519	11	34088001	34090800	Gain
1520	11	34092401	34094000	Both
1521	11	34097201	34102000	Gain
1522	11	34304401	34306400	Both
1523	11	34736001	34737600	Loss
1524	11	35042401	35045600	Loss
1525	11	35382801	35384400	Loss
1526	11	35385601	35388400	Loss
1527	11	35398401	35404800	Loss
1528	11	35870401	35872000	Gain
1529	11	35879201	35888800	Loss
1530	11	35897201	35904800	Gain
1531	11	36175201	36177200	Both
1532	11	36248001	36250000	Both
1533	11	36858801	36864400	Gain
1534	11	37405201	37407200	Gain
1535	11	37433601	37435200	Loss
1536	11	37914401	37916400	Loss
1537	11	37936401	37940000	Loss
1538	11	38201201	38203200	Loss
1539	11	38203601	38205200	Loss
1540	11	38240801	38244000	Loss
1541	11	38294401	38298800	Loss
1542	11	38303601	38307200	Loss
1543	11	38324001	38328000	Both
1544	11	39769601	39774000	Both
1545	11	40164401	40166400	Both
1546	11	40478801	40481200	Loss
1547	11	40488001	40494400	Loss
1548	11	40722401	40724400	Both
1549	11	41016401	41022000	Loss
1550	11	41088001	41093200	Loss
1551	11	41339601	41344000	Loss
1552	11	41714001	41715600	Loss
1553	11	41922401	41925200	Both
1554	11	41932001	41934000	Loss
1555	11	42152801	42154800	Both
1556	11	42448401	42452000	Loss
1557	11	42459601	42462400	Gain
1558	11	42465201	42468400	Both
1559	11	42470801	42472400	Both
1560	11	42642801	42644400	Loss
1561	11	42670001	42672000	Loss
1562	11	42755201	42759600	Loss
1563	11	42904801	42908000	Loss
1564	11	43064401	43066000	Loss
1565	11	43343601	43346400	Both
1566	11	43679201	43682400	Loss
1567	11	43906001	43908800	Loss
1568	11	44877201	44879200	Loss
1569	11	45116801	45118400	Both
1570	11	45469601	45471200	Both
1571	11	45723601	45726400	Gain
1572	11	47006401	47008400	Gain
1573	11	47698401	47706000	Loss
1574	11	48626801	48630000	Gain
1575	11	48991601	48993200	Both
1576	11	49017201	49019200	Both
1577	11	49283201	49285600	Both
1578	11	49433201	49436000	Gain
1579	11	50194001	50195600	Loss
1580	11	51465201	51466800	Both
1581	11	51492801	51495200	Both
1582	11	51497201	51499600	Gain
1583	11	52138401	52141200	Both
1584	11	52825201	52826800	Loss
1585	11	53158001	53163600	Loss
1586	11	53228401	53230000	Both
1587	11	53786001	53788400	Both
1588	11	53788801	53792400	Both
1589	11	53816401	53818800	Loss
1590	11	53874001	53875600	Loss
1591	11	53940401	53942800	Both
1592	11	54024801	54026800	Loss
1593	11	54163201	54165600	Loss
1594	11	54169201	54174400	Both
1595	11	54437601	54439600	Loss
1596	11	56253601	56255600	Loss
1597	11	57262001	57276800	Gain
1598	11	57709201	57725600	Gain
1599	11	58400801	58406800	Loss
1600	11	58571601	58573600	Loss
1601	11	59045601	59047600	Gain
1602	11	59129201	59133600	Loss
1603	11	59447601	59449600	Loss
1604	11	61044801	61046800	Both
1605	11	62037201	62038800	Loss
1606	11	62056801	62059600	Both
1607	11	62294801	62296400	Loss
1608	11	63511201	63513200	Gain
1609	11	63590801	63595200	Both
1610	11	63596001	63598800	Both
1611	11	63600401	63602800	Both
1612	11	63645201	63648400	Both
1613	11	64102401	64104400	Both
1614	11	64394801	64399200	Both
1615	11	64399601	64403600	Loss
1616	11	64403601	64414400	Loss
1617	11	64418401	64420400	Loss
1618	11	64420801	64424000	Loss
1619	11	64427601	64430000	Loss
1620	11	64431201	64433600	Both
1621	11	64436001	64442800	Both
1622	11	64452001	64454800	Loss
1623	11	64469201	64477600	Both
1624	11	64479201	64511600	Both
1625	11	64534801	64595600	Loss
1626	11	64598801	64600400	Loss
1627	11	64603201	64663600	Loss
1628	11	64684401	64692400	Loss
1629	11	64709201	64713600	Both
1630	11	64714001	64716000	Both
1631	11	64716801	64858800	Loss
1632	11	64872001	64874000	Loss
1633	11	64879601	64884800	Loss
1634	11	64938001	64940000	Both
1635	11	64946801	64950400	Loss
1636	11	64952001	64954800	Loss
1637	11	64993601	64995200	Loss
1638	11	65006801	65009200	Both
1639	11	65010801	65012800	Loss
1640	11	65015201	65017200	Both
1641	11	65030001	65032000	Both
1642	11	65103601	65105600	Loss
1643	11	65538401	65540400	Loss
1644	11	66398401	66402400	Loss
1645	11	66406001	66409200	Loss
1646	11	66518001	66520000	Gain
1647	11	66952401	66954400	Gain
1648	11	67115601	67117600	Loss
1649	11	67192001	67195200	Both
1650	11	67362001	67364400	Both
1651	11	67616401	67618400	Loss
1652	11	68109601	68111600	Both
1653	11	68322801	68324800	Loss
1654	11	68366401	68368400	Both
1655	11	68397601	68400000	Both
1656	11	68494001	68496000	Both
1657	11	68885601	68888400	Both
1658	11	68890001	68892400	Both
1659	11	71692401	71696800	Loss
1660	11	72116801	72118400	Loss
1661	11	72348001	72350400	Loss
1662	11	73021201	73024400	Both
1663	11	73095201	73096800	Loss
1664	11	73477601	73480000	Loss
1665	11	74271201	74273600	Both
1666	11	74470801	74472400	Both
1667	11	75118801	75121200	Loss
1668	11	75544001	75546000	Both
1669	11	75798401	75801600	Loss
1670	11	76062401	76064800	Both
1671	11	76175201	76177200	Both
1672	11	76414801	76416800	Loss
1673	11	76421601	76427200	Loss
1674	11	76703201	76704800	Both
1675	11	77632801	77635200	Loss
1676	11	78069201	78071600	Loss
1677	11	78072401	78074800	Loss
1678	11	78076001	78083600	Loss
1679	11	78116001	78118000	Both
1680	11	78506801	78508800	Both
1681	11	78859201	78862000	Gain
1682	12	8001	12000	Both
1683	12	60401	64000	Loss
1684	12	146401	148000	Both
1685	12	225601	227200	Both
1686	12	241601	244000	Gain
1687	12	245201	248400	Gain
1688	12	400001	402000	Both
1689	12	714401	716400	Both
1690	12	1118401	1120000	Both
1691	12	1133201	1136000	Gain
1692	12	1198001	1199600	Both
1693	12	1202801	1206000	Gain
1694	12	1312801	1315600	Both
1695	12	1376801	1379200	Both
1696	12	1663601	1666000	Both
1697	12	1804801	1806800	Both
1698	12	2185601	2188400	Gain
1699	12	2238801	2240800	Gain
1700	12	2279201	2281200	Gain
1701	12	2354801	2356400	Gain
1702	12	2393601	2396400	Both
1703	12	3125201	3127600	Both
1704	12	3502001	3505200	Both
1705	12	3547601	3549200	Both
1706	12	3555601	3557600	Both
1707	12	3826001	3828000	Gain
1708	12	4188001	4189600	Loss
1709	12	4195601	4198400	Both
1710	12	4245201	4247600	Both
1711	12	4670801	4673200	Both
1712	12	4680801	4682800	Loss
1713	12	4721201	4723200	Both
1714	12	4846801	4849600	Both
1715	12	4868001	4870000	Both
1716	12	4924801	4926400	Gain
1717	12	4959601	4961200	Both
1718	12	5015601	5018000	Gain
1719	12	5407601	5409200	Gain
1720	12	5540801	5542400	Both
1721	12	5636001	5638400	Gain
1722	12	5754001	5756400	Gain
1723	12	5762001	5764400	Gain
1724	12	5897601	5902400	Gain
1725	12	6194801	6196800	Gain
1726	12	6473201	6475200	Gain
1727	12	6601601	6603600	Gain
1728	12	6832001	6834000	Both
1729	12	7204401	7206400	Both
1730	12	7710001	7712000	Both
1731	12	7724001	7726000	Gain
1732	12	8184801	8186400	Both
1733	12	9288001	9290000	Gain
1734	12	9298801	9302000	Both
1735	12	9690001	9695600	Loss
1736	12	9725201	9727200	Both
1737	12	10064401	10066800	Both
1738	12	10338001	10340000	Gain
1739	12	11382001	11385200	Loss
1740	12	11967601	11969600	Gain
1741	12	13655201	13657200	Both
1742	12	13730801	13733200	Loss
1743	12	13790401	13792400	Both
1744	12	14581201	14584000	Both
1745	12	14605201	14609600	Gain
1746	12	14844001	14847200	Both
1747	12	15094001	15096800	Gain
1748	12	15250001	15252400	Both
1749	12	15902401	15906400	Loss
1750	12	16079601	16081600	Gain
1751	12	16358401	16360400	Both
1752	12	16520801	16523200	Both
1753	12	17103601	17105200	Both
1754	12	17110801	17112400	Gain
1755	12	17350401	17352400	Both
1756	12	17860401	17863600	Both
1757	12	17864401	17866800	Gain
1758	12	17870801	17873200	Gain
1759	12	17873201	17877200	Loss
1760	12	17891601	17894400	Loss
1761	12	17895601	17897200	Loss
1762	12	17905601	17914400	Both
1763	12	17931201	17936400	Gain
1764	12	17938001	17944400	Gain
1765	12	17945201	17950400	Gain
1766	12	17951201	17953200	Gain
1767	12	17954001	17958400	Gain
1768	12	17967601	17969200	Both
1769	12	17983201	17986400	Gain
1770	12	18002001	18004800	Gain
1771	12	18076001	18085600	Gain
1772	12	18132801	18134400	Both
1773	12	18239201	18241200	Both
1774	12	18256001	18257600	Both
1775	12	18472401	18474400	Both
1776	12	18592401	18594800	Gain
1777	12	18638801	18640800	Gain
1778	12	19088801	19090800	Both
1779	12	19100401	19102800	Both
1780	12	19385601	19387600	Loss
1781	12	19662001	19664000	Both
1782	12	19695601	19698400	Both
1783	12	19699201	19701600	Gain
1784	12	20061601	20063600	Both
1785	12	20169601	20171200	Both
1786	12	20262801	20264800	Gain
1787	12	20278001	20279600	Gain
1788	12	20382801	20385200	Both
1789	12	20785601	20787200	Gain
1790	12	20889601	20894400	Gain
1791	12	20896001	20898400	Gain
1792	12	20912001	20913600	Both
1793	12	20992401	20998800	Gain
1794	12	21000001	21002000	Gain
1795	12	21006401	21008400	Both
1796	12	21055201	21056800	Both
1797	12	21418401	21420400	Loss
1798	12	21514401	21516800	Both
1799	12	21649201	21651200	Both
1800	12	22090801	22093600	Gain
1801	12	22094801	22097200	Gain
1802	12	22116801	22119200	Gain
1803	12	22257601	22264000	Gain
1804	12	22265201	22266800	Gain
1805	12	22308001	22310000	Both
1806	12	22497601	22499600	Both
1807	12	22586801	22588800	Gain
1808	12	22628801	22630400	Gain
1809	12	22830801	22833200	Both
1810	12	22839601	22842000	Gain
1811	12	23033201	23034800	Both
1812	12	23056001	23058400	Gain
1813	12	23070401	23072400	Gain
1814	12	23297201	23299600	Gain
1815	12	24300801	24302400	Gain
1816	12	24304801	24309200	Gain
1817	12	24658001	24659600	Both
1818	12	24828801	24830800	Loss
1819	12	25273201	25276400	Loss
1820	12	25286801	25289200	Loss
1821	12	25292001	25294000	Both
1822	12	25306001	25308000	Both
1823	12	25310801	25312400	Loss
1824	12	25320001	25322000	Loss
1825	12	25390401	25394400	Loss
1826	12	25396001	25400000	Gain
1827	12	25422001	25425200	Loss
1828	12	25470401	25472000	Loss
1829	12	25734001	25736000	Loss
1830	12	25888001	25890000	Gain
1831	12	26066801	26068800	Gain
1832	12	26140801	26142800	Both
1833	12	26275201	26277600	Gain
1834	12	26297201	26299200	Gain
1835	12	26378401	26380800	Loss
1836	12	26455201	26457200	Both
1837	12	26532001	26534000	Both
1838	12	26543601	26545600	Loss
1839	12	26546801	26548400	Both
1840	12	26550801	26555200	Loss
1841	12	26606801	26610800	Both
1842	12	26614001	26615600	Both
1843	12	26618001	26626400	Both
1844	12	26754001	26756000	Loss
1845	12	26765601	26768000	Loss
1846	12	26862401	26864400	Both
1847	12	27003201	27004800	Both
1848	12	27050801	27054000	Gain
1849	12	27100001	27102000	Gain
1850	12	27729201	27731200	Loss
1851	12	27900001	27907200	Loss
1852	12	28282001	28285600	Loss
1853	12	28442001	28444800	Both
1854	12	28472801	28474800	Loss
1855	12	28502001	28508400	Loss
1856	12	28742001	28744000	Both
1857	12	28818001	28820000	Both
1858	12	28820001	28822000	Both
1859	12	28850401	28852800	Gain
1860	12	29134801	29137600	Gain
1861	12	29375201	29377200	Both
1862	12	29378001	29382800	Gain
1863	12	29480001	29502800	Both
1864	12	29502801	29504400	Both
1865	12	29504801	29510000	Loss
1866	12	29618001	29620400	Both
1867	12	29639601	29641200	Both
1868	12	29650001	29652000	Gain
1869	12	29654801	29658800	Both
1870	12	29667201	29670000	Gain
1871	12	30368801	30370400	Both
1872	12	30421601	30424000	Both
1873	12	30640001	30647600	Loss
1874	12	30688401	30693600	Both
1875	12	30848001	30850800	Both
1876	12	31103201	31105600	Both
1877	12	31275601	31277600	Both
1878	12	31960801	31968000	Both
1879	12	32892801	32895600	Loss
1880	12	33942001	33944400	Loss
1881	12	33963201	33966000	Loss
1882	12	34171601	34173200	Both
1883	12	34295201	34301200	Loss
1884	12	34443201	34444800	Gain
1885	12	34447201	34454400	Gain
1886	12	34456801	34458800	Gain
1887	12	34768401	34770000	Gain
1888	12	34888001	34898800	Both
1889	12	34900001	34902400	Both
1890	12	34914801	34928800	Gain
1891	12	34929201	34934000	Gain
1892	12	34965201	34968800	Gain
1893	12	35094001	35096800	Loss
1894	12	35392401	35394400	Both
1895	12	35505601	35507200	Loss
1896	12	35528001	35530000	Loss
1897	12	35534001	35562800	Loss
1898	12	36069201	36070800	Both
1899	12	37474401	37476400	Both
1900	12	38407601	38409200	Both
1901	12	38837601	38839600	Both
1902	12	38939201	38940800	Both
1903	12	39360801	39363200	Loss
1904	12	39364401	39366800	Loss
1905	12	39368401	39371200	Both
1906	12	39374001	39384000	Both
1907	12	39387601	39394400	Gain
1908	12	39744001	39748000	Both
1909	12	40809201	40811200	Gain
1910	12	41314401	41316000	Both
1911	12	41452401	41454400	Both
1912	12	41817601	41819200	Loss
1913	12	42021201	42027200	Gain
1914	12	42334401	42337200	Gain
1915	12	43884001	43886000	Gain
1916	12	44575601	44577200	Loss
1917	12	44615601	44617600	Gain
1918	12	44906001	44908000	Gain
1919	12	44955201	44956800	Gain
1920	12	44960801	44966000	Gain
1921	12	45126401	45128800	Gain
1922	12	45259601	45261200	Loss
1923	12	45264001	45270400	Loss
1924	12	45274001	45276000	Loss
1925	12	45313201	45319600	Loss
1926	12	45323201	45325200	Loss
1927	12	45426401	45428000	Gain
1928	12	45774001	45776000	Gain
1929	12	45782401	45786800	Both
1930	12	46210401	46212400	Both
1931	12	46540801	46542800	Both
1932	12	47709601	47713600	Both
1933	12	47784001	47786800	Both
1934	12	47798401	47800000	Gain
1935	12	47805601	47808800	Gain
1936	12	47816801	47818400	Both
1937	12	47836401	47839200	Both
1938	12	47854001	47856000	Both
1939	12	47915201	47916800	Both
1940	12	48145201	48147200	Gain
1941	12	48174801	48176800	Both
1942	12	48201201	48203600	Gain
1943	12	48226801	48228400	Both
1944	12	48302401	48305200	Gain
1945	12	48424401	48426000	Both
1946	12	48481201	48482800	Gain
1947	12	48483601	48487600	Gain
1948	12	48758401	48762000	Gain
1949	12	48950801	48953600	Loss
1950	12	49034001	49079600	Gain
1951	12	49079201	49082400	Loss
1952	12	49086401	49127200	Gain
1953	12	49127601	49130000	Both
1954	12	49134001	49136000	Both
1955	12	49139201	49140800	Both
1956	12	49141201	49148000	Both
1957	12	49149201	49152800	Loss
1958	12	49152801	49158000	Loss
1959	12	49158001	49160800	Both
1960	12	49161201	49174000	Both
1961	12	49174401	49177200	Both
1962	12	49198801	49225600	Both
1963	12	49244801	49251600	Both
1964	12	49254001	49256000	Both
1965	12	49256401	49260400	Both
1966	12	49262001	49276400	Both
1967	12	49276801	49279200	Both
1968	12	49279601	49281200	Both
1969	12	49282001	49289200	Both
1970	12	49290001	49292000	Both
1971	12	49318001	49320800	Both
1972	12	49324001	49331200	Both
1973	12	49331201	49351600	Gain
1974	12	49352801	49354800	Gain
1975	12	49356001	49360000	Gain
1976	12	49547201	49560000	Loss
1977	12	49670801	49673200	Gain
1978	12	49757201	49760000	Gain
1979	12	49945601	49948000	Both
1980	12	50151601	50153600	Gain
1981	12	50154401	50156800	Both
1982	12	50508801	50511200	Gain
1983	12	50604401	50608000	Gain
1984	12	50610001	50612000	Gain
1985	12	50619201	50621200	Loss
1986	12	51147201	51149200	Both
1987	12	51561201	51562800	Both
1988	12	51574001	51576000	Both
1989	12	51701201	51703200	Both
1990	12	51703601	51706000	Gain
1991	12	51969201	51971200	Gain
1992	12	52031601	52033200	Both
1993	12	52048801	52051600	Both
1994	12	52102401	52104800	Both
1995	12	52162801	52164800	Both
1996	12	52206401	52208000	Loss
1997	12	52265601	52271600	Loss
1998	12	52275601	52280400	Gain
[truncated: 9,175 more rows]

## Sheet: Table S4
Table S4:Distribution of CNVR on chromosomes of pig
Distribution of CNVR on Chromosomes of Pig
Chromosome (ID)	Chromosome Size(bp)	Count			Length(bp)			Percentage(%)
		LW	MZ	SH	LW	MZ	SH	LW	MZ	SH
1	274330532	1032	1024	1031	3894968	3909776	3892969	1.42	1.43	1.42
2	151935994	933	921	934	3919067	3889479	3925466	2.58	2.56	2.58
3	132848913	508	510	509	1807892	1830690	1823491	1.36	1.38	1.37
4	130910915	567	558	564	2020233	2004642	2014636	1.54	1.53	1.54
5	104526007	549	556	555	2281851	2336244	2335045	2.18	2.24	2.23
6	170845587	871	862	870	2797129	2771938	2792730	1.64	1.62	1.63
7	121844099	594	592	594	2146206	2125008	2159406	1.76	1.74	1.77
8	138966237	520	521	523	2259080	2293879	2277477	1.63	1.65	1.64
9	139512083	633	619	633	2727767	2663781	2740967	1.96	1.91	1.96
10	69359453	295	298	298	968905	980102	979702	1.4	1.41	1.41
11	79169978	304	316	317	1184096	1294884	1300083	1.5	1.64	1.64
12	61602749	361	361	361	1303239	1300839	1301639	2.12	2.11	2.11
13	208334590	816	819	821	3517184	3525981	3533979	1.69	1.69	1.7
14	141755446	649	650	652	2934951	2936550	2920548	2.07	2.07	2.06
15	140412725	415	414	419	1561985	1571586	1581981	1.11	1.12	1.13
16	79944280	275	278	277	929725	950922	942923	1.16	1.19	1.18
17	63494081	329	326	328	1049671	1104074	1118872	1.65	1.74	1.76
18	55982971	149	149	148	470251	464651	468252	0.84	0.83	0.84
X	125939595	1085	1062	1083	5878115	5843338	5881717	4.67	4.64	4.67
Total	2391716235	10885	10836	10917	43652315	43798364	43991883	1.8	1.82	1.82

## Sheet: Table S5
Table S5:The Cross-Validation Error under ancestral population number K value from 1 to 5
	K value	1	2	3	4	5
	Cross-validation error	0.5567	0.51039	0.50616	0.55232	0.6117

## Sheet: Table S6
Table S6: Noted novel genes in group-Specific of LW, MZ, and SH pigs.
Novel genes in group-Specific of LW, MZ, and SH pigs
Population	g#	initial_ensg	o#	ortholog_ensg	description
LW	1	ENSSSCG00000044950	1.1.1	N/A	N/A
	2	ENSSSCG00000051484	2.1.1	N/A	N/A
	3	ENSSSCG00000044201	3.1.1	N/A	N/A
	4	ENSSSCG00000050939	4.1.1	N/A	N/A
	5	ENSSSCG00000049232	5.1.1	N/A	N/A
	6	ENSSSCG00000043322	6.1.1	N/A	N/A
	7	ENSSSCG00000048163	7.1.1	N/A	N/A
	8	ENSSSCG00000039414	8.1.1	N/A	N/A
	9	ENSSSCG00000048653	9.1.1	N/A	N/A
	10	ENSSSCG00000051614	10.1.1	N/A	N/A
	11	ENSSSCG00000044339	11.1.1	N/A	N/A
	12	ENSSSCG00000034871	12.1.1	N/A	N/A
	13	ENSSSCG00000005961	13.1.1	N/A	N/A
	14	ENSSSCG00000043741	14.1.1	N/A	N/A
	15	ENSSSCG00000041565	15.1.1	N/A	N/A
	16	ENSSSCG00000047717	16.1.1	N/A	N/A
	17	ENSSSCG00000043335	17.1.1	N/A	N/A
	18	ENSSSCG00000042346	18.1.1	N/A	N/A
MZ	19	ENSSSCG00000048477	19.1.1	N/A	N/A
	20	ENSSSCG00000020714	20.1.1	N/A	N/A
	21	ENSSSCG00000050900	21.1.1	N/A	N/A
SH	22	ENSSSCG00000047206	22.1.1	N/A	N/A
	23	ENSSSCG00000048960	23.1.1	N/A	N/A
	24	ENSSSCG00000048341	24.1.1	N/A	N/A
	25	ENSSSCG00000048820	25.1.1	N/A	N/A
